# Supplementary material for: Accurate genome-wide predictions of spatio-temporal gene expression during embryonic development
Source: PLoS Genet. 2019 Sep 25;15(9):e1008382. doi: 10.1371/journal.pgen.1008382 (PMC6779412; doi:10.1371/journal.pgen.1008382)
Supplement: S2 File — (TXT) [file pgen.1008382.s011.txt]

tissue_stage	AUC	AUC_withoutCRF
1_faint_ubiquitous	0.71396	0.7563
1_flag_as_nonspecific	0.63254	0.5671
1_flag_for_volker	0.70846	0.666
1_maternal	0.93432	0.938
1_need_new_term_localised_	0.76813	0.7466
1_no_staining	0.89243	0.8702
1_pole_plasm	0.85838	0.8457
1_strong_ubiquitous	0.78763	0.8006
1_ubiquitous	0.73941	0.7273
2_amnioserosa_anlage_in_statu_nascendi	0.8601	0.8138
2_anlage_in_statu_nascendi	0.85277	0.8305
2_anterior_endoderm_anlage_in_statu_nascendi	0.85066	0.8033
2_apically_cleared	0.83698	0.8368
2_cellular_blastoderm	0.83208	0.8293
2_clypeolabrum_anlage_in_statu_nascendi	0.8921	0.8121
2_dorsal_ectoderm_anlage	0.88765	0.8494
2_dorsal_ectoderm_anlage_in_statu_nascendi	0.8958	0.8089
2_ectoderm_anlage_in_statu_nascendi	0.8612	0.8261
2_faint_ubiquitous	0.69446	0.6954
2_foregut_anlage_in_statu_nascendi	0.85652	0.8183
2_gap	0.84251	0.8416
2_head_epidermis_dorsal_anlage_in_statu_nascendi	0.91483	0.8419
2_head_mesoderm_anlage	0.88885	0.8781
2_head_mesoderm_anlage_in_statu_nascendi	0.88358	0.8247
2_hindgut_anlage_in_statu_nascendi	0.83205	0.7966
2_maternal	0.79933	0.7977
2_mesectoderm_anlage_in_statu_nascendi	0.90644	0.8765
2_mesoderm_anlage_in_statu_nascendi	0.88626	0.8481
2_no_staining	0.89761	0.8496
2_pair_rule	0.82341	0.7553
2_pole_cell	0.88674	0.869
2_pole_plasm	0.7747	0.8234
2_posterior_endoderm_anlage_in_statu_nascendi	0.86518	0.8376
2_procephalic_ectoderm_anlage_in_statu_nascendi	0.87613	0.8706
2_rapidly_degraded	0.8526	0.8268
2_segmentally_repeated	0.90266	0.8611
2_strong_ubiquitous	0.87687	0.8821
2_subset	0.87439	0.7987
2_trunk_mesoderm_anlage	0.85157	0.6033
2_trunk_mesoderm_anlage_in_statu_nascendi	0.88147	0.8867
2_ubiquitous	0.84365	0.8462
2_ventral_ectoderm_anlage	0.81352	0.7177
2_ventral_ectoderm_anlage_in_statu_nascendi	0.91287	0.9217
2_visual_anlage_in_statu_nascendi	0.90235	0.8661
2_yolk	0.73625	0.6535
2_yolk_nuclei	0.86597	0.8305
3_amnioserosa_anlage	0.85262	0.8732
3_anterior_endoderm_anlage	0.80927	0.7951
3_central_brain_anlage	0.85686	0.7998
3_clypeolabrum_anlage	0.91782	0.8265
3_dorsal_ectoderm_primordium	0.90318	0.8946
3_faint_ubiquitous	0.72981	0.7217
3_foregut_anlage	0.86306	0.8101
3_gap	0.91721	0.8778
3_head_epidermis_dorsal_anlage	0.91581	0.748
3_head_mesoderm_primordium_P4	0.8088	0.8125
3_hindgut_anlage	0.8313	0.8284
3_hypopharynx_anlage	0.95712	0.7761
3_mesectoderm_primordium	0.87682	0.8119
3_no_staining	0.89282	0.9
3_pair_rule	0.85665	0.7953
3_pole_cell	0.85936	0.8524
3_posterior_endoderm_primordium_P2	0.79552	0.7868
3_procephalic_ectoderm_anlage	0.88814	0.7908
3_segmentally_repeated	0.85669	0.8118
3_strong_ubiquitous	0.91745	0.8788
3_trunk_mesoderm_primordium_P2	0.82062	0.8305
3_ubiquitous	0.89634	0.8875
3_ventral_ectoderm_primordium_P2	0.88975	0.8812
3_ventral_nerve_cord_anlage	0.87175	0.8524
3_visual_anlage	0.89861	0.779
3_yolk_nuclei	0.85309	0.8404
4_amnioserosa	0.84847	0.8279
4_amnioserosa_primordium	0.84343	0.7606
4_antennal_primordium2	0.88819	0.8121
4_anterior_endoderm_primordium	0.79737	0.7994
4_central_brain_primordium_P3	0.81959	0.7562
4_clypeolabrum_primordium_P2	0.91811	0.8141
4_crystal_cell_specific_anlage	0.84891	0.8082
4_dorsal_ectoderm_primordium	0.88992	0.8836
4_dorsal_epidermis_anlage	0.88352	0.7652
4_faint_ubiquitous	0.73943	0.7265
4_foregut_primordium	0.84997	0.8382
4_germ_cell	0.86802	0.8748
4_gnathal_lobes_anlage	0.94267	0.886
4_head_epidermis_dorsal_primordium_P4	0.81374	0.7557
4_head_epidermis_lateral_primordium_P2	0.958	0.9299
4_head_mesoderm_primordium_P2	0.81798	0.746
4_hindgut_proper_anlage	0.54664	0.6409
4_hypopharynx_primordium_P2	0.97057	0.885
4_inclusive_hindgut_primordium	0.83389	0.8109
4_mesectoderm_primordium	0.89934	0.8804
4_no_staining	0.88934	0.8979
4_plasmatocytes_primordium	0.81547	0.8107
4_posterior_endoderm_primordium	0.79125	0.7944
4_procephalic_ectoderm_primordium	0.89048	0.8613
4_salivary_gland_body_specific_anlage	0.82058	0.8048
4_segmentally_repeated	0.88407	0.8176
4_strong_ubiquitous	0.92564	0.8984
4_trunk_mesoderm_primordium	0.82909	0.7412
4_ubiquitous	0.89358	0.8938
4_ventral_ectoderm_primordium	0.88807	0.8719
4_ventral_epidermis_primordium_P2	0.89071	0.8163
4_ventral_nerve_cord_primordium_P3	0.87943	0.7865
4_visual_primordium	0.90812	0.8099
4_yolk_nuclei	0.87625	0.8703
5_Malpighian_tubule_main_body_primordium	0.76904	0.4384
5_Malpighian_tubule_primordium	0.80149	0.7702
5_amnioserosa	0.8517	0.8427
5_anal_pad_specific_anlage	0.86113	0.8062
5_antennal_primordium1	0.81292	0.7969
5_anterior_midgut_primordium	0.83841	0.7909
5_atrium_primordium	0.86777	0.859
5_brain_primordium	0.87059	0.8298
5_cardiac_mesoderm_primordium	0.88058	0.649
5_circular_visceral_mesoderm_primordium	0.93264	0.8609
5_clypeo-labral_primordium	0.88299	0.888
5_dorsal_epidermis_primordium	0.90015	0.8895
5_dorsal_lateral_sensory_complexes_primordium	0.84509	0.851
5_dorsal_pharyngeal_muscle_primordium	0.8985	0.8791
5_dorsal_trunk_specific_anlage	0.90659	0.7833
5_dorsal_vessel_specific_anlage	0.89584	0.85
5_embryonic_central_brain_glia	0.91731	0.8735
5_embryonic_central_brain_neuron	0.9095	0.8903
5_embryonic_ganglion_mother_cell	0.86592	0.8318
5_embryonic_leading_edge_cell_specific_anlage	0.80863	0.7452
5_embryonic_optic_lobe_primordium	0.89018	0.8794
5_epipharynx_primordium_P1	0.79151	0.6435
5_esophagus_primordium_P1	0.74203	0.5837
5_faint_ubiquitous	0.7458	0.7429
5_fat_body_gonad_primordium	0.7943	0.7991
5_fat_body_specific_anlage	0.76744	0.7566
5_foregut_primordium	0.8262	0.8184
5_garland_cell_primordium	0.86207	0.8612
5_germ_cell	0.85629	0.8653
5_gnathal_primordium	0.88159	0.8048
5_head_epidermis_dorsal_primordium_P1	0.86782	0.6172
5_head_epidermis_primordium_P1	0.88394	0.8479
5_head_mesoderm_primordium	0.82447	0.8044
5_head_visceral_muscle_primordium	0.88048	0.7572
5_hindgut_proper_primordium	0.82587	0.8233
5_hypopharynx_primordium_P1	0.80197	0.6946
5_labial_sensory_complex_primordium	0.83253	0.7949
5_labral_sensory_complex_primordium	0.86742	0.8412
5_large_intestine_specific_anlage	0.78833	0.7661
5_lateral_cord	0.81943	0.7461
5_lateral_cord_glia	0.93656	0.8507
5_lateral_cord_neuron	0.92173	0.781
5_longitudinal_visceral_mesoderm_primordium	0.84964	0.796
5_maxillary_sensory_complex_primordium	0.8919	0.8701
5_midline_primordium	0.86514	0.8585
5_muscle_system_primordium	0.8671	0.8612
5_need_new_term_larval_eye_primordium_	0.79687	0.7551
5_neuroblasts_of_ventral_nervous_system	0.88378	0.8498
5_no_staining	0.87551	0.8056
5_pars_intercerebralis_primordium	0.83583	0.7321
5_pericardial_cell_specific_anlage	0.9605	0.9526
5_plasmatocytes_anlage	0.88132	0.8633
5_posterior_midgut_primordium	0.83417	0.7893
5_posterior_spiracle_specific_anlage	0.85898	0.8239
5_procephalic_neuroblasts	0.89652	0.8583
5_procephalon_primordium	0.89516	0.8447
5_procrystal_cell	0.84224	0.8339
5_proventriculus_primordium	0.82247	0.8223
5_salivary_duct_primordium	0.79897	0.7375
5_salivary_gland_body_primordium	0.89241	0.8914
5_salivary_gland_primordium	0.88083	0.8705
5_segmentally_repeated	0.87669	0.7644
5_small_intestine_specific_anlage	0.81673	0.5167
5_somatic_muscle_primordium	0.87595	0.8685
5_stomatogastric_nervous_system_primordium	0.90919	0.8899
5_strong_ubiquitous	0.89989	0.8609
5_tracheal_primordium	0.87163	0.8674
5_trunk_mesoderm_primordium	0.84886	0.8386
5_ubiquitous	0.88158	0.8678
5_ventral_epidermis_primordium	0.89977	0.8246
5_ventral_midline_glia	0.84376	0.7064
5_ventral_nerve_cord_primordium	0.86417	0.8289
5_ventral_sensory_complex_specific_anlage	0.87617	0.8779
5_visceral_branch_specific_anlage	0.89774	0.8571
5_visceral_muscle_primordium	0.84306	0.8314
5_yolk_nuclei	0.90236	0.9189
6_adult_eye_primordium	0.83043	0.7685
6_adult_foregut_precursor	0.83654	0.77
6_adult_hindgut_precursor	0.81374	0.7519
6_adult_midgut_precursor	0.70053	0.6391
6_amnioserosa	0.82167	0.8208
6_apoptotic_amnioserosa	0.8932	0.8317
6_atrium	0.88325	0.874
6_circular_visceral_muscle_fibers	0.82583	0.6914
6_clypeolabrum	0.86268	0.8511
6_crystal_cell	0.81812	0.7991
6_dorsal_imaginal_precursor	0.76465	0.53
6_dorsal_lateral_sensory_complexes	0.78851	0.7924
6_dorsal_prothoracic_pharyngeal_muscle	0.89265	0.893
6_embryonic_Bolwig_s_organ	0.73082	0.6829
6_embryonic_Malpighian_tubule	0.81977	0.8511
6_embryonic_Malpighian_tubule_tip_cell	0.81138	0.6642
6_embryonic_anal_pad	0.83786	0.8383
6_embryonic_antennal_sense_organ	0.83957	0.7544
6_embryonic_brain	0.8704	0.8763
6_embryonic_central_brain	0.77588	0.7509
6_embryonic_central_brain_glia	0.8557	0.8192
6_embryonic_central_brain_mushroom_body	0.83159	0.8199
6_embryonic_central_brain_neuron	0.87096	0.855
6_embryonic_central_brain_pars_intercerebralis	0.85995	0.7606
6_embryonic_central_brain_surface_glia	0.90506	0.8842
6_embryonic_central_nervous_system	0.87525	0.8089
6_embryonic_corpus_allatum	0.72624	0.5494
6_embryonic_corpus_cardiacum	0.56925	0.4304
6_embryonic_dorsal_apodeme	0.88737	0.7998
6_embryonic_dorsal_epidermis	0.89531	0.9004
6_embryonic_epipharynx	0.88404	0.8739
6_embryonic_esophagus	0.88544	0.8778
6_embryonic_foregut	0.85664	0.858
6_embryonic_foregut_sensory_structure	0.83602	0.8104
6_embryonic_gastric_caecum	0.86129	0.8627
6_embryonic_head_epidermis	0.8988	0.8965
6_embryonic_hindgut	0.82013	0.8295
6_embryonic_hypopharynx	0.88188	0.8735
6_embryonic_labial_sensory_complex	0.86508	0.7958
6_embryonic_large_intestine	0.79343	0.7535
6_embryonic_larval_anterior_spiracle	0.77617	0.5993
6_embryonic_larval_circulatory_system	0.85616	0.8456
6_embryonic_larval_dorsal_branch	0.92151	0.7886
6_embryonic_larval_dorsal_trunk	0.8878	0.8742
6_embryonic_larval_dorsal_vessel	0.84835	0.8448
6_embryonic_larval_fat_body	0.87581	0.7796
6_embryonic_larval_garland_cell	0.82185	0.8223
6_embryonic_larval_muscle_system	0.86866	0.8719
6_embryonic_larval_oenocyte	0.76493	0.8026
6_embryonic_larval_pericardial_cell	0.85828	0.7497
6_embryonic_larval_posterior_spiracle	0.85273	0.8594
6_embryonic_larval_somatic_muscle	0.86262	0.8714
6_embryonic_larval_tracheal_system	0.85774	0.7617
6_embryonic_larval_visceral_branch	0.93319	0.9088
6_embryonic_larval_visceral_muscle	0.83497	0.8166
6_embryonic_leading_edge_cell	0.83486	0.8643
6_embryonic_main_segment_of_Malpighian_tubule	0.81151	0.754
6_embryonic_maxillary_sensory_complex	0.82754	0.7509
6_embryonic_midgut	0.83198	0.8086
6_embryonic_midgut_chamber	0.85164	0.8572
6_embryonic_optic_lobe	0.85282	0.8569
6_embryonic_proventriculus	0.83422	0.8392
6_embryonic_proventriculus_inner_layer	0.81862	0.7787
6_embryonic_proventriculus_intermediate_layer	0.86802	0.7673
6_embryonic_proventriculus_outer_layer	0.79524	0.7339
6_embryonic_rectum	0.84383	0.807
6_embryonic_salivary_gland	0.87148	0.8635
6_embryonic_salivary_gland_common_duct	0.90277	0.9148
6_embryonic_salivary_gland_duct	0.88386	0.8408
6_embryonic_small_intestine	0.80481	0.7371
6_embryonic_stomatogastric_nervous_system	0.87846	0.8301
6_embryonic_ventral_apodeme	0.86914	0.8779
6_embryonic_ventral_epidermis	0.88921	0.8895
6_faint_ubiquitous	0.74535	0.7437
6_germ_cell	0.85446	0.857
6_gonad	0.81046	0.8123
6_head_epidermis_dorsal	0.87356	0.798
6_labral_sensory_complex	0.80282	0.8121
6_lateral_cord	0.72488	0.7084
6_lateral_cord_glia	0.84082	0.8098
6_lateral_cord_neuron	0.86544	0.8452
6_lateral_cord_surface_glia	0.85284	0.759
6_longitudinal_visceral_muscle_fibers	0.85664	0.7426
6_lymph_gland	0.8496	0.8292
6_neuroblasts_of_central_brain	0.92646	0.926
6_no_staining	0.8536	0.7586
6_plasmatocytes	0.86443	0.8581
6_prothoracic_gland	0.74182	0.4019
6_ring_gland	0.70588	0.6016
6_sensory_system_head	0.81624	0.8009
6_strong_ubiquitous	0.85434	0.809
6_ubiquitous	0.87484	0.7983
6_ventral_imaginal_precursor	0.78144	0.8018
6_ventral_midline	0.85164	0.8445
6_ventral_midline_glia	0.83165	0.7156
6_ventral_midline_neuron	0.79688	0.6899
6_ventral_nerve_cord	0.86486	0.8705
6_ventral_sensory_complex_primordium	0.80091	0.788
6_visceral_muscle_of_esophagus	0.8284	0.7065
6_yolk_nuclei	0.91491	0.919
